# Supplementary material for: Objective Tongue-Function Outcomes After Lingual Frenotomy with Adjunctive Myofascial Rehabilitation: A Retrospective Observational Longitudinal Study
Source: J Clin Med. 2026 Jul 2;15(13):5171. doi: 10.3390/jcm15135171 (PMC13363322; doi:10.3390/jcm15135171)
Supplement: Supplementary file 1 [file jcm-15-05171-s001.zip]

Archive with 5 entries (5 files):
- STROBE_MRT_observational_longitudinal_revised_final.pdf
- Supplementary File S1.pdf
- Supplementary_Figure_S2_Lingual_Nerve_Location_FINAL_REVISED.pdf
- Supplementary_Material_S3_IOPI_attrition.pdf
- Supplementary_Table_TEMMO_distribution.pdf
